# Supplementary material for: Lactococcus lactis subsp. cremoris C60 Upregulates Macrophage Function by Modifying Metabolic Preference in Enhanced Anti-Tumor Immunity
Source: Cancers (Basel). 2024 May 18;16(10):1928. doi: 10.3390/cancers16101928 (PMC11120145; doi:10.3390/cancers16101928)
Supplement: Supplementary file 1 [file cancers-16-01928-s001.zip]

Archive with 1 entries (1 files):
- cancers-2996306-supplementary.pdf
